# Supplementary material for: Should Underweight Donors Be Routinely Procured for Heart Transplantation: A Propensity-Matched Cohort Study
Source: J Clin Med. 2026 Jan 19;15(2):799. doi: 10.3390/jcm15020799 (PMC12841971; doi:10.3390/jcm15020799)
Supplement: Supplementary file 1 [file jcm-15-00799-s001.zip]

Archive with 1 entries (1 files):
- jcm-4062315-supplementary.pdf
